# Supplementary material for: Cryptococcus bacillisporus (VGIII) Meningoencephalitis Acquired in Santa Cruz, Bolivia
Source: J Fungi (Basel). 2021 Jan 15;7(1):55. doi: 10.3390/jof7010055 (PMC7830430; doi:10.3390/jof7010055)
Supplement: Supplementary file 1 [file jof-07-00055-s001.zip]

Archive with 1 entries (1 files):
- Video.wmv
